# Supplementary material for: Muscle Strengthening Exercises for the Foot and Ankle: A Scoping Review Exploring Adherence to Best Practice for Optimizing Musculoskeletal Health
Source: J Foot Ankle Res. 2025 Apr 3;18(2):e70040. doi: 10.1002/jfa2.70040 (PMC11967365; doi:10.1002/jfa2.70040)
Supplement: Supplementary file 2 — Supporting Information S2 [file JFA2-18-e70040-s003.xlsx]

## Sheet: Supplementary file 1 Exercises
Study details	Exercise details		Exercise prescription variables								Data categories
First author	Exercise	Description	Sets	Reps	Resistance	% 1RM	Initial intensity	Frequency	Duration	Progression	Progression Type	Investigator descriptor	Primary movement	Notes
Abdalbary [18]	Hallux abduction strengthening exercise	In a long sitting position, the heel was held, and pressure was exerted on the first metatarsal and proximal phalanx of the medial axis to create an abduction of the big toe.	8	10	n/a	n/a	n/a	3 x week	12	We increased the repetition every week by one set, and by the last week the exercise had increased to eight sets with ten repetitions, allowing 12 sec of rest between each set.	Volume	Hallux	Abduction
Abdalbary [18]	Hallux plantar flexion strengthening exercise	Isometric contractions, performed with a hold time of 10 sec each. The physical therapist provided resistance manually to the entire phalanx with the metatarsophalangeal joint in neutral. Patients were instructed not to flex the interphalangeal joint during the exercise. The isometric contraction occurred at the metatarso- phalangeal joint.	8	10	n/a	n/a	n/a	3 x week	12	We increased the repetition by one set every week, and by the last week it had increased to eight sets of ten repetitions with 12 sec of rest between each set.	Volume	Hallux	Flexion
Abdalbary [18]	Towel curl exercise	Place a towel on the hardwood floor and place their toes on the edge of the towel. They were then instructed to drag the towel under their foot by flexing their toes, generating a strong grip on the fabric for 5 sec per repetition.	8	10	n/a	n/a	n/a	3 x week	12		Not reported	Plantar intrinsics	Flexion
Amaha et al. [70]	Toe curling		1	10 mins	n/a	n/a	n/a	2 x day	8		Not reported	Dexterity	Flexion
Amaha et al. [70]	Toe exercise	The patients sat in an upright position, placed a towel on the floor, and placed one foot on it, one shoulder-width apart. Then, they used their toes to scrunch up the towel, making sure to keep the rest of their foot in contact with the ground.	3	15	n/a	n/a	n/a	2 x day	8		Not reported	Dexterity	Flexion
Amaha et al. [70]	Toe spreading		1	10 mins	n/a	n/a	Yellow (light)	2 x day	8		Not reported	Dexterity	Multiple
Bae and Cho [97]	Heel raise		3	10	n/a	n/a	Yellow (light)	5 x week	8		Not reported	Ankle plantar flexion	plantar flexion
Bae and Cho [97]	Ankle dorsi flexion		3	10	Theraband	n/a	n/a	5 x week	8	The strength of theband was grdually increased based on the strength of the participant.	Load	Ankle dorsi flexion	dorsi flexion
Bae and Cho [97]	Ankle plantar flexion		3	10	Theraband	n/a	n/a	5 x week	8	The strength of theband was grdually increased based on the strength of the participant.	Load	Ankle plantar flexion	plantar flexion
Bagherian et al [19]	Activation	dorsi flexion, plantar flexion, inversion, and eversion. Isometric contractions using Thera-Bands at the end of the available ROM and were immediately followed by brief eccentric contractions to return the body part to a neutral position.	3	10	Theraband	n/a	Blue band (extra heavy)	3 x week	6	Increase sets by 1 each week.	Volume	Other	Multiple
Bassett and Prapavessis [20]	Heel raises while holding onto a stable support		n/a	n/a	Bodyweight	n/a	Bodyweight	3 x week	6	Increased time spent in the weight-bearing position and decreased amount of support provided by the rail.	Volume then Load	Ankle plantar flexion	plantar flexion
Bassett and Prapavessis [20]	Inversion		n/a	n/a	n/a	n/a	n/a	3 x week	6	Increasing the range of movement, adding holds at the end of the range of movement, and increasing duration of the holds.	Alternative	Ankle inversion	Inversion
Bassett and Prapavessis [20]	plantar flexion		n/a	n/a	n/a	n/a	n/a	3 x week	6	Increasing the range of movement, adding holds at the end of the range of movement, and increasing duration of the holds.	Alternative	Ankle plantar flexion	plantar flexion
Bassett and Prapavessis [20]	dorsi flexion		n/a	n/a	Other foot	n/a	n/a	3 x week	6	Increasing the range of movement, adding holds at the end of the range of movement, and increasing duration of the holds.	Alternative	Ankle dorsi flexion	dorsi flexion
Bassett and Prapavessis [20]	Standing on injured limb while holding onto a stable support		n/a	n/a	Bodyweight	n/a	Bodyweight	3 x week	6	Increased time spent in the weight-bearing position and decreased amount of support provided by the rail.	Volume then Load	Balance	Static
Bassett and Prapavessis [20]	Using the other foot as a resistance for dorsi flexion		n/a	n/a	n/a	n/a	n/a	3 x week	6	These exercises were progressed by increasing the length of time for the holds at the end of the range of movement.	Volume	Ankle dorsi flexion	dorsi flexion	Strengthening exercises were added when subjects could easily undertake the mobilizing exercises.
Bassett and Prapavessis [20]	Pushing against a wall for eversion		n/a	n/a	n/a	n/a	n/a	3 x week	6	These exercises were progressed by increasing the length of time for the holds at the end of the range of movement.	Volume	Ankle eversion	Eversion	Strengthening exercises were added when subjects could easily undertake the mobilizing exercises.
Bassett and Prapavessis [20]	Scrunching a towel under the sole of the foot		n/a	n/a	n/a	n/a	n/a	3 x week	6	These exercises were progressed by increasing the length of time for the holds at the end of the range of movement.	Volume	Dexterity	Flexion	Strengthening exercises were added when subjects could easily undertake the mobilizing exercises.
Bassett and Prapavessis [20]	Thera-Band resistance bands for dorsi flexion		n/a	n/a	n/a	n/a	n/a	3 x week	6	Increased range of movement, the length of the holds at the end of the range of movement, and the strength level of the Thera-Band.	Load	Ankle dorsi flexion	dorsi flexion
Bassett and Prapavessis [20]	Thera-Band resistance bands for eversion		n/a	n/a	n/a	n/a	n/a	3 x week	6	Increased range of movement, the length of the holds at the end of the range of movement, and the strength level of the Thera-Band.	Load	Ankle eversion	Eversion
Bleakley et al [21]	Static muscle dorsi flexion		n/a	5	n/a	n/a	n/a	30 mins p/week	4		Not reported	Ankle dorsi flexion	dorsi flexion
Bleakley et al [21]	Static muscle eversion		n/a	5	n/a	n/a	n/a	30 mins p/week	4		Not reported	Ankle eversion	Eversion
Bleakley et al [21]	Static muscle inversion		n/a	5	n/a	n/a	n/a	30 mins p/week	4		Not reported	Ankle inversion	Inversion
Bleakley et al [21]	Static muscle plantar flexion		n/a	5	n/a	n/a	n/a	30 mins p/week	4		Not reported	Ankle plantar flexion	plantar flexion
Bleakley et al [21]	Active dorsi flexion		n/a	20	n/a	n/a	n/a	30 mins p/week	4		Not reported	Ankle dorsi flexion	dorsi flexion
Bleakley et al [21]	Active plantar flexion		n/a	20	n/a	n/a	n/a	30 mins p/week	4		Not reported	Ankle plantar flexion	plantar flexion
Bleakley et al [21]	Active circumduction		n/a	20	n/a	n/a	n/a	30 mins p/week	4		Not reported	Dexterity	Multiple
Bleakley et al [21]	Lower limb triple extension		n/a	30	n/a	n/a	n/a	30 mins p/week	4		Not reported	Other	Multiple
Bleakley et al [21]	Lower limb triple flexion		n/a	30	n/a	n/a	n/a	30 mins p/week	4		Not reported	Other	Multiple
Çil et al [100]	Strengthening exercises for Ankle		3	10	n/a	n/a	n/a	Daily	8	Increase by 5 repetitions.	Volume	Other	Multiple
Çil et al [100]	Strengthening of the Flexor intrinsic muscles		3	2 mins	n/a	n/a	n/a	Daily	8		Not reported	Plantar intrinsics	Flexion
Docherty et al [71]	Inversion	For each training, each subject sat on the floor with one end oof the elstic band attached to a table and the other end attched to the leg. For all exercises, subjects remained on the floor in the seated or semirecline position, with the knee fully extended. Subjects were instructed to only use the ankle joint and not allow leg movement during the exericses. Once seated, subjedcts stretched the e…	n/a	10 mins	n/a	n/a	n/a	3 x week	6	Increase resistance band then increase sets by one.	Load then Volume	Ankle inversion	Inversion
Dogra and Rangan [22]	Ankle dorsi flexion		1	10	none	n/a	n/a	4 x day	2		Not reported	Dexterity	dorsi flexion
Dogra and Rangan [22]	Ankle plantar flexion		1	10	none	n/a	n/a	4 x day	2		Not reported	Dexterity	plantar flexion
Feltner et al [72]	Resistive training with surgical tubing		3	8	Elastic tubing	n/a	n/a	3 x week	8	Volume or intensity was increased by 10% each week.	Volume then Load	Other	Multiple
Feltner et al [72]	Toe raises		3	8	n/a	n/a	n/a	3 x week	8	Volume or intensity was increased by 10% each week.	Volume then Load	Ankle plantar flexion	plantar flexion
Feltner et al [72]	Step ups		3	8	n/a	n/a	n/a	3 x week	8	Volume or intensity was increased by 10% each week.	Volume then Load	Other	Multiple
Feltner et al [72]	Jumps		3	8	n/a	n/a	n/a	3 x week	8	Volume or intensity was increased by 10% each week.	Volume then Load	Plyometrics	plantar flexion
Feltner et al [72]	Rope jumps		3	8	n/a	n/a	n/a	3 x week	8	Volume or intensity was increased by 10% each week.	Volume then Load	Plyometrics	plantar flexion
Franettovich Smith et al [23]	Plantar intrinsic foot muscle exercise	Active intrinsic foot muscle exercises may be commenced in a non-weight bearing sitting position. The patient is instructed to increase the medial longitudinal arch by gently supinating the foot and approximating the head of the first metatarsal towards the heel, without flexing the toes. This position should be held for 5 seconds and then slowly released back to a relaxed state. Patients should …	1	3 mins	Bodyweight	n/a	Bodyweight	Daily	6	Exercises can then be progressed to functional weight bearing positions, for example double-limb stance (B) and single-limb stance (C). For further progression, a small knee bend (D) and/or heel raise (E) can be added to these functional positions.	Load	Plantar intrinsics	Arch lift
Franettovich Smith et al [87]	Toe spread	Lift all toes slightly off the floor. Spread toes away from each Place toes back to the floor. Check that: Ankle joint is still.	1	10	none	n/a	none	Daily	12	Progression is provided by varying the number of repetitions and sets, amount of load and rate of loading. Participants will progress through the stages 1 to 3 in an individualized, criterion-based manner.	Volume or Load	Dexterity	Abduction	included images
Franettovich Smith et al [87]	Great toe extension	Lift the big toe off the floor whilst keeping the other toes in contact with the floor. Check that: Ankle joint is still, Toes are straight (long).	1	10	none	n/a	none	Daily	12	Progression is provided by varying the number of repetitions and sets, amount of load and rate of loading. Participants will progress through the stages 1 to 3 in an individualized, criterion-based manner.	Volume or Load	Dexterity	Extension	included images
Franettovich Smith et al [87]	Lesser toe extension	Lift toes 2-5 off the floor whilst keeping the other toes in contact with the floor. Check that: Ankle joint is still. Toes are straight (long).	1	10	none	n/a	none	Daily	12	Progression is provided by varying the number of repetitions and sets, amount of load and rate of loading. Participants will progress through the stages 1 to 3 in an individualized, criterion-based manner.	Volume or Load	Dexterity	Extension	included images
Franettovich Smith et al [87]	Single leg balance	Sit towards the front of a chair with your feet hip width apart and heels slightly behind your knees. Engage good foot position using the doming and long toe push. Lean forwards at the trunk and stand up. To reduce difficulty increase seat height and or use of arm support. To increase difficulty cross arms across chest.	1	10	none	n/a	none	Daily	12	Progression is provided by varying the number of repetitions and sets, amount of load and rate of loading. Participants will progress through the stages 1 to 3 in an individualized, criterion-based manner.	Volume or Load	Balance	Multiple	included images
Franettovich Smith et al [87]	Seated heel raise	Sit with your feet hip width apart. Engage your foot muscles using the doming and long toe push exercise. Hold this while you lift your heel off the floor over 2 seconds and then lower back down over 2 seconds.	3	12	none	n/a	none	3 x week	12	Seated to resistance to resistance plus endurance	Volume and Load	Ankle plantar flexion	plantar flexion	included images
Franettovich Smith et al [87]	Standing heel raise	Stand with your feet hip width apart, weight even side to side and front to back. Engage your foot muscles using the doming and long toe push exercise. Hold this while you lift your heels off the floor over 2 seconds and then lower back down over 2 seconds.	3	12	none	n/a	none	3 x week	12	Two leg standing, sinlge leg standing, single leg endurance	Volume and Load	Ankle plantar flexion	plantar flexion	included images
Franettovich Smith et al [87]	Doming	Gently squeeze the ball of your foot towards your heel. You should feel a slight lift in your arch. Be sure to keep your ankle joint still and toes straight (long). While you hold the doming position, perform a squat as if sitting back towards a chair and then return to standing. You can start with a very small knee bend and progress the depth of the squat as you are able, ensuring good foot posi…	3	12	none	n/a	none	3 x week	12	From two leg squat to single leg squat to jumping	Alternative	Plantar intrinsics	Arch lift	included images
Franettovich Smith et al [87]	Doming plus long toe push	Gently squeeze the ball of your foot towards your heel, You should feel a slight lift in your arch, Gently push your toes into the floor, being sure to keep the toes straight (long). Check that: Ankle joint is still, Tendon at front of ankle remains relaxed, Big toe knuckle stays in contact with ground.	1	10	none	0	none	Daily	12	Progression is provided by varying the number of repetitions and sets, amount of load and rate of loading. Participants will progress through the stages 1 to 3 in an individualized, criterion-based manner.	Volume or Load	Plantar intrinsics	Arch lift	included images
Franettovich Smith et al [87]	Long toe push	Sit with your feet hip width apart. Place the resistance band flat underneath each foot so that the ball of your foot (knuckle joints) are along the line. Hold the band in each hand at the line number specified by your physiotherapist. Pull upward on the band, allowing the band to extend your toes back, and place your hands on top of your knees. Maintain this position. Keep the toes straight and …	3	12	Theraband	n/a	Theraband	3 x week	12	From seated to standing to Squat	Unspecified	Plantar intrinsics	plantar flexion	included images
Franettovich Smith et al [87]	Sit to stand	Sit towards the front of a chair with your feet hip width apart and heels slightly behind your knees. Engage good foot position using the doming and long toe push. Lean forwards at the trunk and stand up. To reduce difficulty increase seat height and or use of arm support. To increase difficulty cross arms across chest.	1	10	none	n/a	none	Daily	12	Progression is provided by varying the number of repetitions and sets, amount of load and rate of loading. Participants will progress through the stages 1 to 3 in an individualized, criterion-based manner.	Volume or Load	Other	Multiple	included images
Gatz et al [24]	Isometric exercise		5	45 secs	n/a	n/a	n/a	2 x day	12	Isometric exercises: At load level 1 (a), patients were standing 45 seconds on the tip of toes of both legs, whereas at load level 2 (b), they were standing with all their body weight just on the symptomatic leg. At level 3 (c), individuals should add further load by pushing themselves down while standing under a door frame.	Load	Ankle plantar flexion	plantar flexion
Gatz et al [24]	Eccentric exercise	Participants started by standing on tiptoe on the affected leg while lowering the heel with an extended knee slowly under the level of the step and holding this position for 2 seconds. Then all the weight was loaded on the other leg so that the patient got back into the initial position without performing concentric calf muscle contractions of the symptomatic foot. Patients with insertional Achil…	3	15	Bodyweight	n/a	Bodyweight	2 x day	12		Not reported	Ankle plantar flexion	plantar flexion
Gras et al [25]	Ankle dorsi flexion	Ankle dorsi flexion exercises were performed in sitting without resistance.	3	15	Theraband	n/a	Yellow (light)	3 x week	8		Not reported	Ankle dorsi flexion	dorsi flexion
Gras et al [25]	Ankle plantar flexion	Ankle plantar flexion exercises were performed in sitting with resistance.	3	15	Theraband	n/a	Yellow (light)	3 x week	8		Not reported	Ankle plantar flexion	plantar flexion
Habets et al [88]	Silbernagel combined concentric-eccentric exercise		3	15	n/a	n/a	n/a	Daily	12	Bipedal to unipedal, concentric to eccentric, 5 kg increments, addition of fast rebounding and plyometrics.	Load	Ankle plantar flexion	plantar flexion
Habets et al [88]	Alfredson isolated eccentric		3	15	n/a	n/a	n/a	2 x day	12	Increase load by 5 kg increments.	Load	Ankle plantar flexion	plantar flexion
Hale et al [26]	dorsi flexion		3	15	n/a	n/a	n/a	5 x week	6	Resistance, reps.	Load then Volume	Ankle dorsi flexion	dorsi flexion
Hale et al [26]	dorsi flexion/eversion		3	15	n/a	n/a	n/a	5 x week	6	Resistance, reps.	Load then Volume	Ankle dorsi flexion	dorsi flexion
Hale et al [26]	dorsi flexion/inversion		3	15	n/a	n/a	n/a	5 x week	6	Resistance, reps.	Load then Volume	Ankle dorsi flexion	dorsi flexion
Hale et al [26]	Eversion		3	15	n/a	n/a	n/a	5 x week	6	Resistance, reps.	Load then Volume	Ankle eversion	Eversion
Hale et al [26]	Inversion		3	15	n/a	n/a	n/a	5 x week	6	Resistance, reps.	Load then Volume	Ankle inversion	Inversion
Hale et al [26]	Plantar flexion		3	15	n/a	n/a	n/a	5 x week	6	Resistance, reps.	Load then Volume	Ankle plantar flexion	plantar flexion
Hale et al [26]	Plantar flexion/eversion		3	15	n/a	n/a	n/a	5 x week	6	Resistance, reps.	Load then Volume	Ankle plantar flexion	plantar flexion
Hale et al [26]	Plantar flexion/inversion		3	15	n/a	n/a	n/a	5 x week	6	Resistance, reps.	Load then Volume	Ankle plantar flexion	plantar flexion
Hale et al [26]	Bipedal calf raise		3	15	n/a	n/a	n/a	5 x week	6	Single leg.	Load	Ankle plantar flexion	plantar flexion
Hall et al [27]	dorsi flexion	With the participant in a long sitting position and knees fully extended, a bolster was placed at about midgastrocnemius level to allow the full range of motion for dorsi flexion. The band was stretched to an additional 70% of its resting length to allow for consistent resistance tension among participants. Participants were instructed to use only the involved ankle joint and to maintain a consis…	2 to 4	10 to 15	Theraband	n/a	Red (Medium)	3 x week	6	Each week, participants progressed by increasing the number of sets, band resistance, or both.	Volume then Load	Ankle dorsi flexion	dorsi flexion
Hall et al [27]	Eversion	Eversion was performed in a modified, long sitting position; the knee of the involved limb flexed, using the heel as a fulcrum, as the participant moved the foot in and out, respectively. The band was stretched to an additional 70% of its resting length to allow for consistent resistance tension among participants. Participants were instructed to use only the involved ankle joint and to maintain …	2 to 4	10 to 15	Theraband	n/a	Red (Medium)	3 x week	6	Each week, participants progressed by increasing the number of sets, band resistance, or both.	Volume then Load	Ankle eversion	Eversion
Hall et al [27]	Inversion	Inversion was performed in a modified, long sitting position; the knee of the involved limb flexed, using the heel as a fulcrum, as the participant moved the foot in and out, respectively. The band was stretched to an additional 70% of its resting length to allow for consistent resistance tension among participants. Participants were instructed to use only the involved ankle joint and to maintain…	2 to 4	10 to 15	Theraband	n/a	Red (Medium)	3 x week	6	Each week, participants progressed by increasing the number of sets, band resistance, or both.	Volume then Load	Ankle inversion	Inversion
Hall et al [27]	plantar flexion	With the participant in a long sitting position and knees fully extended, a bolster was placed at about midgastrocnemius level to allow the full range of motion for plantar flexion. The band was stretched to an additional 70% of its resting length to allow for consistent resistance tension among participants. Participants were instructed to use only the involved ankle joint and to maintain a cons…	2 to 4	10 to 15	Theraband	n/a	Red (Medium)	3 x week	6	Each week, participants progressed by increasing the number of sets, band resistance, or both.	Volume then Load	Ankle plantar flexion	plantar flexion
Han et al [28]	Back pull	The subject faced toward the fixed attachment of the elastic tubing, so that the tubing pulled the subject forward. The subject stood on the affected foot, with the unaffected foot positioned ahead of the affected foot with the hip and knee flexed. While balancing on the affected foot, the subject extended the uninjured lower extremity at the hip and knee, pulling the tubing backward. The subject…	3	15	Elastic tubing	n/a	16% body mass	3 x week	4	The tension of the elastic tubing for the exercises was a percentage of the subject’s body mass: 16% (first week), 18% (sec-ond week), 20% (third week), and 22% (fourth week).	Load	Balance	Multiple
Han et al [28]	Reverse crossover	The subject stood perpendicular to the fixed attachment of the elastic tubing. The subject’s unaffected foot was closer to the fixed attachment with the hips adducted and lower extremities crossed so that the unaffected foot was in front of the affected foot. The subject stood on both the affected and unaffected lower extremities with hips and knees flexed. While balancing on the affected foot, t…	3	15	Elastic tubing	n/a	16% body mass	3 x week	4	The tension of the elastic tubing for the exercises was a percentage of the subject’s body mass: 16% (first week), 18% (sec-ond week), 20% (third week), and 22% (fourth week).	Load	Balance	Multiple
Han et al [28]	Front pull	The subject faced away from the fixed attachment of the elastic tubing so that the tubing pulled the subject backward. Each subject stood on the affected foot with the unaffected foot positioned behind the affected foot with the hip and knee extended. While balancing on the affected foot, the subject flexed the unaffected hip and knee, pulling the tubing forward.The subject then slowly returned t…	3	15	Elastic tubing	n/a	16% body mass	3 x week	4	The tension of the elastic tubing for the exercises was a percentage of the subject’s body mass: 16% (first week), 18% (sec-ond week), 20% (third week), and 22% (fourth week).	Load	Balance	Static
Han et al [28]	Crossover	The subject stood perpendicular to the fixed attachment of the elastic tubing, so that the unaffected foot was closer to the fixed attachment, with the feet slightly wider than shoulder width apart. The subject stood on both the affected and unaffected lower extremities, with hip and knees flexed. While balancing on the affected foot, the subject adducted the hips by crossing the unaffected foot …	3	15	Elastic tubing	n/a	16% body mass	3 x week	4	The tension of the elastic tubing for the exercises was a percentage of the subject’s body mass: 16% (first week), 18% (sec-ond week), 20% (third week), and 22% (fourth week).	Load	Balance	Static
Hartmann et al [29]	Foot gymnastics		1	4 mins	n/a	n/a	n/a	2 x week	12		Not reported	Dexterity	plantar flexion
Hashimoto and Sakuraba [73]	Interphalangeal joint flexing	Subjects were positioned so that their hip joints were flexed at 90° angles. Then, similar to the other methods for measuring muscle strength, a barefoot toe interphalangeal and metatarsophalangeal joint-flexing exercise was performed simultaneously with the left and right feet.	1	200	Dumbbells	n/a	3 kg	Daily	8		Not reported	Plantar intrinsics	Flexion
Hashimoto and Sakuraba [73]	Metatarsophalangeal joint flexing	Subjects were positioned so that their hip joints were flexed at 90° angles. Then, similar to the other methods for measuring muscle strength, a barefoot toe interphalangeal and metatarsophalangeal joint-flexing exercise was performed simultaneously with the left and right feet.	1	200	Dumbbells	n/a	3 kg	Daily	8		Not reported	Plantar intrinsics	Flexion
Heide et al [30]	Unilaetral heel raise	The participants will have a towel or similar under their toes, ensuring that the toes are maximal dorsal flexed at the top of the heel raise. Every heel raise consists of a 3-s concentric phase/going up, a 2-s isometric phase/pause at the top and a 3-s eccentric phase/ coming down.	3	12	n/a	Y	10 RM	3 x week	12	In weeks 1–3, 10 RM in weeks 4–6, 8 RM in weeks 7–9 and 6 RM in weeks 10–12.	Load	Ankle plantar flexion	plantar flexion
Heide et al [30]	Unilateral leg squat	The unilateral leg squat will also be performed standing with a towel under their toes. The participants will balance on one leg and bend the knee over their toes in a slow movement.	3	12	n/a	n/a	n/a	3 x week	12	When ready to increase the load, the par- ticipants will add load in a backpack.	Load	Other	Multiple
Houck et al [31]	Bilateral heel raises	Focus on raising the arch and inverting the hindfoot during the heel-raise exercises.	3	30	n/a	n/a	n/a	2 x day	6	Week 1 to week 3 sessions were used to teach correct technique and progress resistance as indicated. The week 4 through week 6 sessions were used to answer questions and encourage compliance and pro- gression.	Load	Ankle plantar flexion	plantar flexion
Houck et al [31]	Ankle plantar flexion with foot adduction and hindfoot inversion with elastic bands		3	30	n/a	n/a	n/a	2 x day	6	Week 1 to week 3 sessions were used to teach correct technique and progress resistance as indicated. The week 4 through week 6 sessions were used to answer questions and encourage compliance and pro- gression.	Load	Ankle plantar flexion	plantar flexion
Houck et al [31]	Unilateral heel raises		3	30	n/a	n/a	n/a	2 x day	6	Week 1 to week 3 sessions were used to teach correct technique and progress resistance as indicated. The week 4 through week 6 sessions were used to answer questions and encourage compliance and pro- gression.	Load	Ankle plantar flexion	plantar flexion
Hultman et al [94]	Stand on one leg	Use if possible a balance board.	1	30 to 60 secs	n/a	n/a	n/a	2 to 3 x day	12	Increase the degree of difficulty by closing your eyes.	Alternative	Balance	Static	Included images. The patients were instructed that pain during and after training is accepted. Pain up to 5 on a 10-grade visual analogue scale is permitted, if the pain diminish directly after the activity.
Hultman et al [94]	Stand on a step. Do toe raises on both feet.		1 to 3	5 to 15	n/a	n/a	n/a	2 to 3 x day	12	Increase the load by doing them on one foot.	Load	Ankle plantar flexion	plantar flexion	Included images. The patients were instructed that pain during and after training is accepted. Pain up to 5 on a 10-grade visual analogue scale is permitted, if the pain diminish directly after the activity.
Hultman et al [94]	Move your ankle vigorously up and down		1	20	n/a	n/a	n/a	Hourly	12	The patient to progress according to his or her functional ability.	Unspecified	Dexterity	Multiple	Included images. The patients were instructed that pain during and after training is accepted. Pain up to 5 on a 10-grade visual analogue scale is permitted, if the pain diminish directly after the activity.
Hultman et al [94]	Nip and sprawl with your toes.		1	20	n/a	n/a	n/a	Hourly	12	The patient to progress according to his or her functional ability.	Unspecified	Dexterity	Multiple	Included images. The patients were instructed that pain during and after training is accepted. Pain up to 5 on a 10-grade visual analogue scale is permitted, if the pain diminish directly after the activity.
Hultman et al [94]	Draw letters of the alphabet in the air		1	26	n/a	n/a	n/a	2 to 3 x day	12	The patient to progress according to his or her functional ability.	Unspecified	Dexterity	Multiple	Included images. The patients were instructed that pain during and after training is accepted. Pain up to 5 on a 10-grade visual analogue scale is permitted, if the pain diminish directly after the activity.
Hultman et al [94]	Walk forwards and back wards on toes and heel		3	5 to 10	n/a	n/a	n/a	2 to 3 x day	12	The patient to progress according to his or her functional ability.	Unspecified	Other	Multiple	Included images. The patients were instructed that pain during and after training is accepted. Pain up to 5 on a 10-grade visual analogue scale is permitted, if the pain diminish directly after the activity.
Hultman et al [94]	Walk on the inside and outside of the foot		3	5 to 10	n/a	n/a	n/a	2 to 3 x day	12	The patient to progress according to his or her functional ability.	Unspecified	Other	Multiple	Included images. The patients were instructed that pain during and after training is accepted. Pain up to 5 on a 10-grade visual analogue scale is permitted, if the pain diminish directly after the activity.
Hultman et al [94]	Attach an exercise tubing around your foot and pull the foot toward you and away from you		3	5 to 15	Elastic tubing	n/a	n/a	2 to 3 x day	12	The patient to progress according to his or her functional ability.	Unspecified	Other	Multiple	Included images. The patients were instructed that pain during and after training is accepted. Pain up to 5 on a 10-grade visual analogue scale is permitted, if the pain diminish directly after the activity.
Hultman et al [94]	Attach the tubing for training on the inside and outside of the foot		3	5 to 15	Elastic tubing	n/a	n/a	2 to 3 x day	12	The patient to progress according to his or her functional ability.	Unspecified	Other	Multiple	Included images. The patients were instructed that pain during and after training is accepted. Pain up to 5 on a 10-grade visual analogue scale is permitted, if the pain diminish directly after the activity.
Hultman et al [94]	Toe raises on both feet at the same time.		1 to 3	5 to 15	n/a	n/a	n/a	2 to 3 x day	12	The patient to progress according to his or her functional ability.	Unspecified	Ankle plantar flexion	plantar flexion	Included images. The patients were instructed that pain during and after training is accepted. Pain up to 5 on a 10-grade visual analogue scale is permitted, if the pain diminish directly after the activity.
Jonsson et al [74]	Eccentric training regimen	The patients stand with a straight leg, all weight on the affected side. From this position the heel is slowly lowered to floor level. To get up to the start position, the patients performed a heel-raise on the unaffected side. End position for the eccentric insertional Achilles exercise. If there were bilateral symptoms the patients performed a leg press while standing on a box or a staircase to…	3	15	Bodyweight	n/a	Bodyweight	2 x day	12	If there was no pain during the exercise the load was increased by using a backpack that was gradually filled with weights to reach a new level of painful training.	Load	Ankle plantar flexion	plantar flexion
Jung et al [32]	Short foot exercise	In the one-leg standing position, the subjects stood at an arms-length distance from a wall with their feet placed at shoulder width apart and knees slightly flexed. Then, while standing on one leg, the left and right index fingertips were lightly placed on the wall to maintain their balance during the short-foot exercise. The subjects were asked to elevate the medial longitudinal arch, shorten t…	3	5	Bodyweight	n/a	Bodyweight	2 x day	8	Increased static hold to 10 seconds.	Volume	Plantar intrinsics	Arch lift
Kalaycioglu et al [33]	Ankle inversion	With participants instructed to only use their ankle joint when using the Thera-Bands®, each individual sat on the floor with one end of the band adhered to a treatment table and the other end around the metatarsal heads of the involved foot. The knees were fully extended, and the Thera-Bands® was stretched up to 50% elongation regardless of the band color (resistance). Exercises were performed i…	3	10	Theraband	n/a	Red (Medium)	3 x week	8	Change in resistance band.	Load	Ankle inversion	Inversion
Kalaycioglu et al [33]	Ankle eversion		3	10	Theraband	n/a	Red (Medium)	3 x week	8		Not reported	Ankle eversion	Eversion
Kaminski [34]	plantar flexion	Subjects were instructed to concentrate on performing only the movements at the ankle joint and not add any extraneous movements from either the knee or hip joints.	3	10	Theraband	n/a	Red (Medium)	3 x week	6	Increase set by one then increase resistance.	Volume then Load	Ankle plantar flexion	plantar flexion	The training resistance was determined by calculating 70% of the resting length of the doubled Thera-Band.
Kaminski [34]	dorsi flexion	Subjects were instructed to concentrate on performing only the movements at the ankle joint and not add any extraneous movements from either the knee or hip joints.	3	10	Theraband	n/a	Red (Medium)	3 x week	6	Increase set by one then increase resistance.	Volume then Load	Ankle dorsi flexion	dorsi flexion	The training resistance was determined by calculating 70% of the resting length of the doubled Thera-Band.
Kaminski [34]	Eversion	Subjects were instructed to concentrate on performing only the movements at the ankle joint and not add any extraneous movements from either the knee or hip joints.	3	10	Theraband	n/a	Red (Medium)	3 x week	6	Increase set by one then increase resistance.	Volume then Load	Ankle eversion	Eversion	The training resistance was determined by calculating 70% of the resting length of the doubled Thera-Band.
Kaminski [34]	Inversion	Subjects were instructed to concentrate on performing only the movements at the ankle joint and not add any extraneous movements from either the knee or hip joints.	3	10	Theraband	n/a	Red (Medium)	3 x week	6	Increase set by one then increase resistance.	Volume then Load	Ankle inversion	Inversion	The training resistance was determined by calculating 70% of the resting length of the doubled Thera-Band.
Kamonseki et al [35]	Toe curl exercise	Pull a towel along a smooth surface with the toes.	3	15	Dumbbells	n/a	1 to 2 kg	2 x week	8		Not reported	Dexterity	Flexion
Kamonseki et al [35]	Plantar flexors muscles strengthening	An 25 degree inclined board was used, on which the volunteers remained standing and elevated their heels from the board.	3	10	n/a	n/a	n/a	2 x week	8		Not reported	Ankle plantar flexion	plantar flexion
Kamonseki et al [35]	Dorsiflexors muscles strengthening	strengthened using elastic resistance.	3	10	Theraband	n/a	n/a	2 x week	8		Not reported	Ankle dorsi flexion	dorsi flexion
Kamonseki et al [35]	Evertors muscles strengthening	strengthened using elastic resistance.	3	10	Theraband	n/a	n/a	2 x week	8		Not reported	Ankle eversion	Eversion
Kamonseki et al [35]	Invertors muscles strengthening	strengthened using elastic resistance.	3	10	Theraband	n/a	n/a	2 x week	8		Not reported	Ankle inversion	Inversion
Kamonseki et al [35]	Short foot exercise	with one foot on the ground, the volunteer brought the heads of the metatarsals to the heel without removing the forefoot from the ground or flexing the toes, thereby shortening the foot in the anteroposterior direction and elevating the medial longitudinal arch;	3	1 min	n/a	n/a	n/a	2 x week	8		Not reported	Plantar intrinsics	Arch lift	Exercises with elastic resistance (Thera-band®) were adjusted weekly according to visual observation of the physical therapist along with verbal feedback from the subjects.
Kim et al [98]	Isotonic contraction eversion	Full ROM.	2 to 3	10	n/a	n/a	n/a	5 x week	3	In all exercise sessions, progression of daily exercises was carefully individualized in duration and intensity according to the participant’s achievement or complaints of pain.	Unspecified	Ankle eversion	Eversion
Kim et al [98]	Isotonic contraction inversion	Full ROM.	2 to 3	10	n/a	n/a	n/a	5 x week	3		Not reported	Ankle inversion	Inversion
Kim et al [98]	Isotonic contraction plantar flexion	Full ROM.	2 to 3	10	n/a	n/a	n/a	5 x week	3		Not reported	Ankle plantar flexion	plantar flexion
Kim et al [98]	Isotonic contraction dorsi flexion	Full ROM.	2 to 3	10	none	n/a	n/a	5 x week	3		Not reported	Ankle dorsi flexion	dorsi flexion
Kim et al [98]	Isometric strengthening per direction	Pain free per direction.	2 to 3	10	none	n/a	n/a	5 x week	3		Not reported	Other	Multiple
Kim et al [75]	Short foot exercise	Participants were instructed to pull their first metatarsal head toward the calcaneus without toe flexion or extension (causing activation of extrinsic muscles) along with the elevation of medial longitudinal arch and shortening of their involved foot in an anterior- posterior direction. They were also asked to place the forefoot and heel on the ground during holding (isometric contraction) time.	5	15	n/a	n/a	n/a	3 x week	4	Performed in the sitting position in the second stage. For the third stage, exercise was performed standing on both legs. Finally, for the fourth stage, exercise was performed in a one-leg standing position by an affected leg.	Load	Plantar intrinsics	Arch lift
Kim and Lee [95]	Short foot exercise	The short foot exercise was divided into 5 steps, and 5-days a week and 20-minute sessions were performed for 5 weeks. At each step, the starting pressure was set to 20 mmHg in the air cushion in the sitting position without a backrest. Subjects were then asked to stand up for the starting posture, and the pressure in the air cushion raised according to the subject's weight. Subjects were asked t…	1	20 mins	n/a	n/a	n/a	5 x week	5		Not reported	Plantar intrinsics	Arch lift
Kim and Heo [36]	dorsi flexion		3	15	Theraband	n/a	Red (Medium)	3 x week	4		Not reported	Ankle dorsi flexion	dorsi flexion
Kim and Heo [36]	Eversion		3	15	Theraband	n/a	Red (Medium)	3 x week	4		Not reported	Ankle eversion	Eversion
Kim and Heo [36]	Inversion		3	15	Theraband	n/a	Red (Medium)	3 x week	4		Not reported	Ankle inversion	Inversion
Kim and Heo [36]	plantar flexion		3	15	Theraband	n/a	Red (Medium)	3 x week	4		Not reported	Ankle plantar flexion	plantar flexion
Kısacık et al [37]	Short foot exercise	The foot is ‘shortened’ by using the intrinsic plantar muscles to pull the metatarsal heads towards the calcaneus.	1	10	n/a	n/a	n/a	2 x week	6	For progression; short foot exercise is performed from sitting to bipedal, to unipedal-with minimal support and to unipedal-without support.	Load	Plantar intrinsics	Arch lift
Kosik et al [38]	4-way theraband exercises		3	10	Theraband	n/a	n/a	2 x week	4	Increase resistance/band each week.	Load	Other	Multiple
Külünkoğlu et al [39]	Picking up marbles		1	10	n/a	n/a	n/a	3 to 4 x day	4		Not reported	Dexterity	Flexion
Külünkoğlu et al [39]	Squeezing or dragging a towel using the toes		1	10	n/a	n/a	n/a	3 to 4 x day	4		Not reported	Dexterity	Flexion
Külünkoğlu et al [39]	Active abduction of the hallux		1	10	n/a	n/a	n/a	3 to 4 x day	4		Not reported	Hallux	Abduction
Külünkoğlu et al [39]	Active extension of the hallux		1	10	n/a	n/a	n/a	3 to 4 x day	4		Not reported	Hallux	dorsi flexion
Külünkoğlu et al [39]	Active flexion of the hallux		1	10	n/a	n/a	n/a	3 to 4 x day	4		Not reported	Hallux	Flexion
Külünkoğlu et al [39]	Short foot exercise		1	10	n/a	n/a	n/a	3 to 4 x day	4		Not reported	Plantar intrinsics	Arch lift
Lai et al [89]	Short foot exercise		3	12	n/a	n/a	n/a	3 x week	12	Sitting, double leg stance, single leg stance.	Load	Plantar intrinsics	Arch lift
Lee and Choi [40]	Second to fifth toe extension		4	15	n/a	n/a	n/a	3 x week	6	Sitting, double leg stance (8 rep, 8 sec), single leg stance (3 rep, 20 sec).	Load	Dexterity	dorsi flexion
Lee and Choi [40]	Toe spread out	Extending all toes and then pushing the fifth toe down toward lateral direction and pushing the first toe down toward medial direction.	4	15	n/a	n/a	n/a	3 x week	6	Sitting, double leg stance (8 rep, 8 sec), single leg stance (3 rep, 20 sec).	Load	Dexterity	Flexion
Lee and Choi [40]	First toe extension		4	15	n/a	n/a	n/a	3 x week	6	Sitting, double leg stance (8 rep, 8 sec), single leg stance (3 rep, 20 sec).	Load	Hallux	dorsi flexion
Lee et al [41]	Short foot exercise	Shorten their foot in the anterior-posterior direction, while actively attempting to bring the head of the first metatarsal toward the heel without curling the toes.	3	12	n/a	n/a	n/a	3 x week	8	From sitting to standing, then standing on one leg.	Load	Plantar intrinsics	Arch lift
Lehtonen et al [42]	Isometric contraction of the dorsiflexor muscles of the ankle	Isometric contractions of the dorsiflexor muscles of the ankle with the foot positioned underneath and pressing up against a heavy piece of furniture.	1	10	Furniture	n/a	n/a	4 to 5 x day	6		Not reported	Ankle dorsi flexion	dorsi flexion
Lehtonen et al [42]	Rising on the toes with the feet internally rotated		1	10	n/a	n/a	n/a	4 to 5 x day	6		Not reported	Ankle plantar flexion	plantar flexion
Lehtonen et al [42]	Rising on the toes with the feet pointing externally rotated		1	10	n/a	n/a	n/a	4 to 5 x day	6		Not reported	Ankle plantar flexion	plantar flexion
Lehtonen et al [42]	Rising on the toes with the feet pointing straight ahead		1	10	n/a	n/a	n/a	4 to 5 x day	6		Not reported	Ankle plantar flexion	plantar flexion
Liu-Ambrose et al [43]	Calf raises		2	15	Dumbbells	Y	50 to 60% of 1RM	2 x week	25	60% 1RM. Progress to 75-85% of 1RM by week 4. Using the 7 RM method.	Load	Ankle plantar flexion	plantar flexion
Lynn et al [44]	Short foot		1	100	n/a	n/a	n/a	Daily	4	In the first 2 weeks, participants performed their prescribed exer- cise in a seated position. In the third and fourth weeks, they performed it in a standing position.	Load	Plantar intrinsics	Arch lift
Lynn et al [44]	Towel curl exercise		1	100	n/a	n/a	n/a	Daily	4	In the first 2 weeks, participants performed their prescribed exer- cise in a seated position. In the third and fourth weeks, they performed it in a standing position.	Load	Plantar intrinsics	Flexion
Ma et al [45]	Short-Foot Exercise	The goal of the short foot exercise was to shorten the foot in the anterior–posterior direction by drawing the metatarsals to the heel without flexing the toes	1	12	n/a	n/a	n/a	3 x week	4	Sitting, two-leg standing, one-leg standing.	Load	Plantar intrinsics	Arch lift
Mahmoud [76]	Short foot exercise	Shorten the foot in the anterior-posterior direction, approximating the head of the metatarsals to the heel, avoiding toes flexion. The patient was placed in a seated position, without loading and was asked to notice an increase in the medial longitudinal arch while performing the exercise.	1	30	n/a	n/a	n/a	Daily	6	The second stage included an increased level of difficulty using balance loading of three support points (heads of first and second metatarsals and calcaneus). standing, and half-squat	Alternative	Plantar intrinsics	Arch lift
Mansur et al [46]	Alfredson eccentric training protocol	While standing on the ground, in a plantar-flexed ankle position (i.e., on tip- toes), patients were asked to move their body weight to the affected foot and, only with this side, to begin a slow passive ankle dorsi flexion while moving downwards until reaching a plantigrade foot at the ground.	3	15	n/a	n/a	n/a	2 x day	12		Not reported	Ankle plantar flexion	plantar flexion
Masood et al [47]	Eccentric training for calf		3	15	Bodyweight	n/a	Bodyweight	2 x day	12	Each subject started the training by using only body weight, and additional weights (2.5 kg/wk on average), in the form of backpack loads, were added as the training progressed. Reevaluation of the exercise intensity was made after every 2 wk, and necessary modification, in terms of adding or removing weight, was made accordingly.	Load	Ankle plantar flexion	plantar flexion	Written information provided
Matsumoto et al [77]	Short foot exercise	Raising the medial longitudinal arch by drawing in the metatarsal heads toward the calcaneus without flexing the toes. The exercise was performed by holding isometric contraction for 5 s during each session.	1	30	n/a	n/a	n/a	n/a	4	Sitting, double leg stance, single leg stance.	Load	Plantar intrinsics	Arch lift
Mazloum and Sahebozamanir [48]	Strengthening programs	The subject would sit on the floor and one end of the exercise band would be tied to a bed and the other end to the metatarsals of the unhealthy foot. The knee was in full extension and the exercise band was pulled up to 170% of its original length, regardless of its color (resistance). Strengthening exercises included all ankle motions.	3	10	Theraband	n/a	Red (Medium)	n/a	8	In order to advance the exercise, the number of sets (1 to 3 sets of 8 to 10 repetitions for each motion) was increased, or the imposed resistance was increased every week based on individual’s symptoms and conditions	Load then Volume	Dexterity	Multiple
Mickle et al [49]	Big toe pulls	Place the band around your big toes and hold the end of the bands in opposite hands. Leaving your heels on the ground, pull your big toes away from each other and towards your little toes. Hold for 5 seconds.	2	10	Theraband	n/a	Blue band (extra heavy)	3 x week	12	Increase resistance of Theraband.	Load	Hallux	Flexion
Mickle et al [49]	Hallux flexion	Place the band around your big toe only and hold the end of the bands in opposite hands. Leaving your heels on the ground, push your big toe to the ground. Hold for 5 seconds.	2	10	Theraband	n/a	Blue band (extra heavy)	3 x week	12	Increase resistance of Theraband.	Load	Hallux	Flexion
Mickle et al [49]	Evertors	Wrap the band around your forefoot while the opposite foot adds resistance to the band. Place the opposite foot around the band, so the band is now around one foot and behind the other (legs are parallel). Adduct & evert your forefoot against the resistance.	2	12	Theraband	n/a	Blue band (extra heavy)	3 x week	12	Increase resistance of Theraband.	Load	Ankle eversion	Eversion
Mickle et al [49]	Toe flexion	Place band over the sole of your foot with one end under the heel and the other over the toes and take up the slack. Keeping your ankle still, crunch your toes downward into the band (like a monkey, grabbing a branch with its feet). Hold and slowly return.	3	10	Theraband	n/a	Blue band (extra heavy)	3 x week	12	Increase resistance of Theraband.	Load	Dexterity	Flexion
Mickle et al [49]	Ankle dorsi flexion	Wrap the middle of the band around the foot you are exercising. Place the ends of the band under the opposite foot to stabilize the band. Grasp the ends of the band at your opposite knee. Lift your foot upward against the band. Hold and slowly return.	1	10	Theraband	n/a	Blue band (extra heavy)	3 x week	12	Increase resistance of Theraband.	Load	Ankle dorsi flexion	dorsi flexion
Mickle et al [49]	Invertors	Wrap the band around your forefoot and cross the opposite foot across your shin to add resistance to the band. Abduct your foot against the resistance.	1	10	Theraband	n/a	Blue band (extra heavy)	3 x week	12	Increase resistance of Theraband.	Load	Ankle inversion	Inversion
Mickle et al [49]	Heel raises	Stand and rise up onto your toes by lifting your heels off the ground. Hold the position for 3–5 s.	3	3	n/a	n/a	n/a	3 x week	12	From double to single leg.	Load	Ankle plantar flexion	plantar flexion
Mølgaard et al [50]	Tib posterior		1	10	n/a	n/a	n/a	Daily	2		Not reported	Ankle inversion	Inversion
Mølgaard et al [50]	Heel raise		1	10	n/a	n/a	n/a	Daily	2		Not reported	Ankle plantar flexion	plantar flexion
Mølgaard et al [50]	Two legged heel rise		1	10	n/a	n/a	n/a	Daily	2		Not reported	Ankle plantar flexion	plantar flexion
Mølgaard et al [50]	One leg standing		1	10	n/a	n/a	n/a	Daily	2		Not reported	Balance	Static
Mølgaard et al [50]	Picking up marbles with toes		1	10	n/a	n/a	n/a	Daily	2		Not reported	Dexterity	Flexion
Mølgaard et al [50]	Toe curl		1	10	n/a	n/a	n/a	Daily	2		Not reported	Dexterity	Flexion
Mølgaard et al [50]	Toe spread		1	10	n/a	n/a	n/a	Daily	2		Not reported	Dexterity	Flexion
Mølgaard et al [50]	Walk on outer edge of foot		1	10	n/a	n/a	n/a	Daily	2		Not reported	Other	Multiple
Mølgaard et al [50]	Short foot		1	10	n/a	n/a	n/a	Daily	2		Not reported	Plantar intrinsics	Arch lift
Mølgaard et al [50]	Short foot exercise		1	10	n/a	n/a	n/a	Daily	2		Not reported	Plantar intrinsics	Arch lift
Mølgaard et al [50]	Short foot	Perform in front of a mirror	2	10	n/a	n/a	n/a	Daily	5		Not reported	Plantar intrinsics	Arch lift
Mølgaard et al [50]	One legged heel rise		2	10	n/a	n/a	n/a	Daily	5		Not reported	Ankle plantar flexion	plantar flexion
Mølgaard et al [50]	Dorsal flexion		2	10	Theraband	n/a	n/a	Daily	5		Not reported	Ankle dorsi flexion	dorsi flexion
Mølgaard et al [50]	Eversion		2	10	Theraband	n/a	n/a	Daily	5		Not reported	Ankle eversion	Eversion
Mølgaard et al [50]	Inversion		2	10	Theraband	n/a	n/a	Daily	5		Not reported	Ankle inversion	Inversion
Mølgaard et al [50]	Plantar flexion		2	10	Theraband	n/a	n/a	Daily	5		Not reported	Ankle plantar flexion	plantar flexion
Moon and Jung [51]	Short foot exercise	Pulling the metatarsal head to the heel without toe flexion and holding for 5 s, for 5 min (20 repetitions) in the standing position.	1	20	n/a	n/a	n/a	3 x week	6	From a fixed surface to an unstable surface.	Alternative	Plantar intrinsics	Arch lift
Mulligan and Cook [78]	Short foot exercise	The exercise is performed by the subject utilizing the intrinsic muscles of the foot to draw the metatarsal heads back toward the heel. The intent of this exercise is to “shorten the foot” without curling the toes. This motion should cause slight arch elevation without engaging the long toe flexors.	1	30	n/a	n/a	n/a	n/a	4	The exercise training began in a sitting position and progressed to a double, then single leg stance position.	Load	Plantar intrinsics	Arch lift
Nilsson et al [52]	Dorsiflexors: Theraband		n/a	n/a	n/a	n/a	n/a	Daily	12		Not reported	Ankle dorsi flexion	dorsi flexion
Nilsson et al [52]	Rising on toes and heels one foot, concentric, excentric		n/a	n/a	n/a	n/a	n/a	Daily	12		Not reported	Ankle plantar flexion	plantar flexion
Nilsson et al [52]	Rising on toes and heels, two feet		n/a	n/a	n/a	n/a	n/a	Daily	12		Not reported	Ankle plantar flexion	plantar flexion
Nilsson et al [52]	Wobble board one leg		n/a	n/a	n/a	n/a	n/a	Daily	12		Not reported	Balance	Multiple
Nilsson et al [52]	Range of motion training of the ankle in all directions, subtalar joints, toes		n/a	n/a	n/a	n/a	n/a	Daily	12		Not reported	Dexterity	Multiple
Nilsson et al [52]	Walking on heels		n/a	n/a	n/a	n/a	n/a	Daily	12		Not reported	Other	dorsi flexion
Nilsson et al [52]	Correct walking pattern		n/a	n/a	n/a	n/a	n/a	Daily	12		Not reported	Other	Multiple
Nilsson et al [52]	Squatting standing on toes		n/a	n/a	n/a	n/a	n/a	Daily	12		Not reported	Other	Multiple
Nilsson et al [52]	Walking on toes		n/a	n/a	n/a	n/a	n/a	Daily	12		Not reported	Other	plantar flexion
Nilsson et al [52]	Sitting on a stool, training the plantar foot muscles and toe flexors by towel crunches		n/a	n/a	n/a	n/a	n/a	Daily	12		Not reported	Plantar intrinsics	Flexion
Nilsson et al [52]	Sitting on a stool sliding the foot under the stool with the whole sole of the foot in contact with the floor		n/a	n/a	n/a	n/a	n/a	Daily	12		Not reported	Plantar intrinsics	Static
Nilsson et al [52]	Jumping exercises, two feet, from one foot to the other, on one foot in different directions		n/a	n/a	n/a	n/a	n/a	Daily	12		Not reported	Plyometrics	plantar flexion
Nilsson et al [52]	Plantar flexors	Thera-band as resistance; sitting on a stool, heel-rise with weight on the lap as resistance.	n/a	n/a	Theraband	n/a	n/a	Daily	12		Not reported	Ankle plantar flexion	plantar flexion
Nunes et al [79]	Calf raise	Exercises are performed unilaterally, in a pin-loaded seated horizontal leg-press machine. Calf-raise exercises were performed in the maximum range of motion, with the knee extended, in a tempo of 1:1:2 seconds (concentric, concentric peak, and eccentric phases, respectively), and subjects were cued to “squeeze the muscle” on each repetition, mainly during the concentric peak phase. The foot was …	3	20 to 25	pin loaded weights	n/a	n/a	3 x week	9	Increase weight by 5-10% and add one set	Load	Ankle plantar flexion	plantar flexion
Okamura et al [53]	Short foot exercise	Shorten the foot in the anteroposterior direction and actively attempt to bring the head of the first metatarsal toward the heel, without toe flexion. The forefoot and heel were kept on the floor during the short-foot exercise.	3	10	n/a	n/a	n/a	3 x week	8	Exercise difficulty was increased progressively by the investigator when the participant was able to perform the exercise correctly for the entire 5-minute exercise session without significant muscle soreness the following day.	Unspecified	Plantar intrinsics	Arch lift
Öztürk and Çeli̇k [54]	Carrying lego pieces between the thumb and 2nd finger into a bucket	Carrying 10 lego pieces between the thumb and 2nd finger into a bucket.	n/a	10	n/a	n/a	n/a	Daily	8		Not reported	Dexterity	Flexion
Öztürk and Çeli̇k [54]	Attaching the rubber buckles to a bar.		n/a	n/a	n/a	n/a	n/a	Daily	8		Not reported	Dexterity	Flexion
Öztürk and Çeli̇k [54]	Building a tower with 10 Lego pieces.		n/a	n/a	n/a	n/a	n/a	Daily	8		Not reported	Dexterity	Flexion
Öztürk and Çeli̇k [54]	Putting objects of different shapes and sizes into the box.		n/a	n/a	n/a	n/a	n/a	Daily	8		Not reported	Dexterity	Flexion
Öztürk and Çeli̇k [54]	Active toe extension		n/a	n/a	n/a	n/a	n/a	Daily	8		Not reported	Lesser digit	dorsi flexion
Öztürk and Çeli̇k [54]	Active toe abduction		n/a	n/a	n/a	n/a	n/a	Daily	8		Not reported	Plantar intrinsics	Abduction
Pabón-Carrasco et al [55]	Short foot exercise	Bring the first metatarsophalangeal joint close to the calcaneus, keeping the toes extended.	1	5	n/a	n/a	n/a	Daily	4	In the first week, the patient is in a seated position and performs flexion of the knee at 90 degrees. During the second week, the subject is sitting and allowing loading until the foot performing the short foot exercise moves away from the subject’s upper body. During the third week, the participant is standing. In addition, during the fourth week, the standing position is used on a single limb …	Load	Plantar intrinsics	Arch lift
Petersen et al [56]	Eccentric exercise	From an upright body position and standing with the whole body weight on the forefoot, with the ankle joint in plantar flexion, the calf muscles were loaded by lowering the heel. Two types of exercises were used. The calf muscle was eccentrically loaded both with the knee straight and, to maximize the activation of the soleus muscle, with the knee slightly bent. The calf muscles were only loaded …	3	15	Bodyweight	n/a	Bodyweight	3 x day	12	When the patients could perform the eccentric loading without experiencing any minor pain or discomfort, they were instructed to increase the load on the tendon by using a backpack increasingly loaded with weights to reach a higher level of training.	Load	Ankle plantar flexion	plantar flexion
Petersen et al [56]	Eccentric exercise	From an upright body position and standing with the whole body weight on the forefoot, with the ankle joint in plantar flexion, the calf muscles were loaded by lowering the heel. Two types of exercises were used. The calf muscle was eccentrically loaded both with the knee straight and, to maximize the activation of the soleus muscle, with the knee slightly bent. The calf muscles were only loaded …	3	15	Bodyweight	n/a	Bodyweight	3 x day	12	When the patients could perform the eccentric loading without experiencing any minor pain or discomfort, they were instructed to increase the load on the tendon by using a backpack increasingly loaded with weights to reach a higher level of training.	Load	Ankle plantar flexion	plantar flexion
Plaza-Manzano et al [57]	Eccentric contractions of eversor muscles		3	15	n/a	n/a	Light resistance	2 x week	4	Light, Medium, Moderate resistance.	Load	Ankle eversion	Eversion
Plaza-Manzano et al [57]	Sustained single leg calf raise on stable platform		2	30 secs	n/a	n/a	n/a	2 x week	4		Not reported	Ankle plantar flexion	plantar flexion
Powers et al [80]	dorsi flexion strength training	The strength-training session was performed with the subject seated on the floor with the knee extended. The elastic bands were doubled and attached to a hook on the wall. The looped end was secured to the foot while the subject performed the dorsi flexion motion. Subjects were instructed to concentrate on performing only the movements at the ankle joint and not add any extraneous movements from …	3	10	Theraband	n/a	Red (Medium)	3 x week	6	Increase sets by one, then increase colour.	Volume then Load	Ankle dorsi flexion	dorsi flexion
Powers et al [80]	Eversion strength training	The strength-training session was performed with the subject seated on the floor with the knee extended. The elastic bands were doubled and attached to a hook on the wall. The looped end was secured to the foot while the subject performed the eversion motion. Subjects were instructed to concentrate on performing only the movements at the ankle joint and not add any extraneous movements from eithe…	3	10	Theraband	n/a	Red (Medium)	3 x week	6	Increase sets by one, then increase colour.	Volume then Load	Ankle eversion	Eversion
Powers et al [80]	Inversion strength training	The strength-training session was performed with the subject seated on the floor with the knee extended. The elastic bands were doubled and attached to a hook on the wall. The looped end was secured to the foot while the subject performed the inversion motion. Subjects were instructed to concentrate on performing only the movements at the ankle joint and not add any extraneous movements from eith…	3	10	Theraband	n/a	Red (Medium)	3 x week	6	Increase sets by one, then increase colour.	Volume then Load	Ankle inversion	Inversion
Powers et al [80]	Plantar-flexion strength training	The strength-training session was performed with the subject seated on the floor with the knee extended. The elastic bands were doubled and attached to a hook on the wall. The looped end was secured to the foot while the subject performed the plantar flexion motion. Subjects were instructed to concentrate on performing only the movements at the ankle joint and not add any extraneous movements fro…	3	10	Theraband	n/a	Red (Medium)	3 x week	6	Increase sets by one, then increase colour.	Volume then Load	Ankle plantar flexion	plantar flexion
Ramachandra et al [58]	Short foot exercise	The participant was asked to raise the arch of the foot by moving the head of the first metatarsal towards the heel without bending the toes, thus activating the intrinsic foot muscles. Hold for 10 sec.	1	30	n/a	n/a	n/a	3 x day	14	During the initial 6 weeks, the participants performed this exercise in a seated position with their foot placed flat on the ground and later were asked to perform the same exercise in a standing position. Progress to 20 seconds.	Load then Volume	Plantar intrinsics	Arch lift
Ramachandra et al [58]	Ankle eversion	Participants were instructed to sit with their back supported and were instructed to rotate their foot outward for eversion.	1	30	n/a	n/a	n/a	3 x day	14		Not reported	Ankle eversion	Eversion
Ramachandra et al [58]	Ankle inversion	Participants were instructed to sit with their back supported and were instructed to rotate their foot inward for inversion.	1	30	n/a	n/a	n/a	3 x day	14		Not reported	Ankle inversion	Inversion
Ramachandra et al [58]	Heel raise	The participants stood on their feet and were allowed to hold a chair placed in the front for minimal support. They were instructed to stand on their metatarsophalangeal joints for a period of 5 seconds and gradually come down to the normal stance. In alternate heel raises, from their bipedal stance, the participants gradually raised the heel of one foot and after 5 seconds brought it back to the…	1	30	n/a	n/a	n/a	3 x day	14		Not reported	Ankle plantar flexion	plantar flexion
Ramachandra et al [58]	Toe raise	Participants stood on their feet and were instructed to raise their lateral four toes.	1	30	n/a	n/a	n/a	3 x day	14		Not reported	Ankle plantar flexion	plantar flexion
Ramachandra et al [58]	Pulling towel beneath the foot	Participants were instructed to sit on a chair and pull a towel that was spread on the ground using their toes.	1	30	n/a	n/a	n/a	3 x day	14		Not reported	Dexterity	Flexion
Ramachandra et al [58]	Ankle circling	Participants sat down with their back supported and moved their ankle in clockwise and anti-clock wise directions.	1	30	n/a	n/a	n/a	3 x day	14		Not reported	Dexterity	Multiple
Ramachandra et al [58]	Big toe raise	Participants stood on their feet and were instructed to raise their big toe and hold it for 5 seconds.	1	30	n/a	n/a	n/a	3 x day	14		Not reported	Hallux	Flexion
Rathleff et al [3]	High load strength training/Unilateral heel raise		3	12	Weighted bag	Y	12 RM	Every other day	12	Increased the load by using a backpack with books and reduced the number of repetitions to 10RM, simultaneously increasing the number of sets to four. After 4 weeks, they were instructed to perform 8RM and perform five sets. If they could not perform the required number of repetitions, they were instructed to start the exercises using both legs until they were strong enough to perform unilateral …	Load	Ankle plantar flexion	plantar flexion
Ribeiro et al [96]	Resisted ankle dorsi flexion		3	10	Theraband	Y	8 RM	3 x week	6	Once the participant could perform 3 sets of 10 easily with a given color of elastic band, the resistance was increased by replacing the elastic band with the next color.	Volume then Load	Ankle dorsi flexion	dorsi flexion
Ribeiro et al [96]	Resisted ankle plantar flexion		3	10	Theraband	Y	8 RM	3 x week	6	Once the participant could perform 3 sets of 10 easily with a given color of elastic band, the resistance was increased by replacing the elastic band with the next color.	Volume then Load	Ankle plantar flexion	plantar flexion
Riel et al [90]	Heel-raise	The participant stands with the forefoot on a step. The toes are maximally dorsally flexed by placing a towel underneath them. The participant performs a heel raise to maximal plantar flexion in the ankle joint and afterwards lowers the heel to maximal dorsal flexion. Supporting oneself for balance by placing the hands on a wall or a rail is allowed. They shall perform the exercise for as many se…	as many as possible	8	Weighted bag	Y	8 RM	Every other day	8	If participants feel they are able to perform more than eight repetitions with only their body mass (8 RM), an external load consisting of a backpack with books, weights, or water bottles to add weight must be used.	Load	Ankle plantar flexion	plantar flexion
Riel et al [92]	Heel-raise	The participant stands with the forefoot on a step. The toes are maximally dorsally flexed by placing a towel underneath them. The participant performs a heel raise to maximal plantar flexion in the ankle joint and afterwards lowers the heel to maximal dorsal flexion. Supporting oneself for balance by placing the hands on a wall or a rail is allowed. They shall perform the exercise for as many se…	as many as possible	8	Weighted bag	Y	8 RM	Every other day	8	If participants feel they are able to perform more than eight repetitions with only their body mass (8 RM), an external load consisting of a backpack with books, weights, or water bottles to add weight must be used.	Load	Ankle plantar flexion	plantar flexion
Robinson et al [102]	Foot doming	Doming was performed by firming the toes, dragging the ball of the foot toward the heel and thus shortening the foot and creating an arch. The patient was guided to minimize extrinsic muscle activation by reducing use of tibialis anterior and long toe flexors.	n/a	n/a	n/a	n/a	n/a	3 x day	16	Progressions of these exercises is recommended in weightbearing.	Load	Plantar intrinsics	Arch lift
Robinson et al [102]	Calf raise	Calf raises were performed on one leg with knee bent and with knee straight to improve both gastrocnemius and soleus strength with volume.	n/a	n/a	n/a	n/a	n/a	3 x day	16	Volume to increase up to 3 x 30 on each leg.	Volume	Ankle plantar flexion	plantar flexion
Robinson et al [102]	Isolated tibialis posterior exercise		n/a	n/a	n/a	n/a	n/a	3 x day	16		Not reported	Ankle inversion	Inversion
Robinson et al [102]	Toe yoga	Toe yoga is performed by having the patient extend the big toe while keeping the small toes on the ground and then alter- nating by pushing the big toe back on the ground and lifting the small toes.	n/a	n/a	n/a	n/a	n/a	3 x day	16	Progressions of these exercises is recommended in weightbearing.	Load	Dexterity	Multiple
Robinson et al [102]	Intrinsic foot abduction	Toe abduction/adduction is simply spreading the toes wide and then bringing them back together.	n/a	n/a	n/a	n/a	n/a	3 x day	16	Progressions of these exercises is recommended in weightbearing.	Load	Plantar intrinsics	Multiple
Roller et al [59]	Pilates footwork: six stance positions	First Position: Balls of feet on footbar with legs and feet turned out in 1st position. Toes Demi-Point: Balls of feet on footbar with feet in demi-point and legs parallel. Arches: Arches of feet on footbar with legs parallel. d. Heels: Heels of feet on footbar with legs parallel. e. Tendon Stretch/Running in Place: Balls of feet on footbar with feet in plantar flexion (heels lifted). Push out on…	2	48	Reformer	n/a	n/a	1 x week	10		Not reported	Other	Multiple
Rowlands and Plumb [99]	Walking on balls of feet		3	3 mins	n/a	n/a	n/a	Daily	4		Not reported	Other	plantar flexion
Rowlands and Plumb [99]	Foot dorsi flexion		n/a	12	n/a	n/a	n/a	Daily	4		Not reported	Ankle dorsi flexion	dorsi flexion
Rowlands and Plumb [99]	Foot eversion		n/a	12	n/a	n/a	n/a	Daily	4		Not reported	Ankle eversion	Eversion
Rowlands and Plumb [99]	Foot inversion		n/a	12	n/a	n/a	n/a	Daily	4		Not reported	Ankle inversion	Inversion
Rowlands and Plumb [99]	Foot plantar flexion		n/a	12	n/a	n/a	n/a	Daily	4		Not reported	Ankle plantar flexion	plantar flexion
Rowlands and Plumb [99]	Toe flexion and extension		n/a	12	n/a	n/a	n/a	Daily	4		Not reported	Dexterity	Flexion
Schoenfelder [81]	Bilateral heel raises	Standing upright with knees straight, slowly raise both heels until weight is on balls of the feet, while holding onto the back of a straight chair.	3	10 to 15	n/a	n/a	n/a	3 x week	14	Increasing repetitions as strength increases.	Volume	Ankle plantar flexion	plantar flexion
Schoenfelder and Rubenstein [60]	Bilateral heel raises	Standing upright with knees straight, slowly raise both heels until weight is on balls of the feet, while holding onto the back of a straight chair.	3	10 to 15	Ankle weights	n/a	n/a	3 x week	12	With ankle weights attached, increasing the weight when the subject is able to complete three sets of 10 to 15 repetitions.	Load	Ankle plantar flexion	plantar flexion
Senécal and Richer [101]	Bipedal isometric holds		5	10 secs	n/a	n/a	n/a	1 x week	14	10 x 10 sec, 5 x 30 sec, 3 x 1 min	Volume	Balance	Static
Senécal and Richer [101]	Unipedal isometric hold		5	10 secs	n/a	n/a	n/a	1 x week	14	10 x 10 sec, 5 x 30 sec, 3 x 1 min	Volume	Balance	Static
Senécal and Richer [101]	ABC's		n/a	n/a	n/a	n/a	n/a	1 x week	14	Add Theraband to exercise as resistance.	Load	Dexterity	Multiple
Simoneau et al [82]	Plantarflexors	Using a seated calf raise machine. Participants plantar-flexed from a position of » 20° of DF (0° being perpendicularity of the tibia relative to the sole) to maximum PF (» 30°). The individuals were instructed to perform the lifting of the weight (concentric action) in » 2 s and, immediately after, to lower the weight (eccentric action) in » 3 s. For safety reasons, the evaluation of the one rep…	3	10	pin loaded weights	Y	50 to 55% of 3RM	2 x week	52	Increased to 75% of the 3RM. The training load was increased every 2 weeks to coincide, as closely as possible, with 75% of the 3 RM.	Load	Ankle plantar flexion	plantar flexion
Simoneau et al [82]	Plantarflexors	The band was placed around the end of the foot, with the ends of the band in the hands, the foot was stretched out until the knee was straight (not locked). Then subjects pressed against the band with the foot to point the foot forwards, and then slowly returned their foot to the starting position, using the whole range of motion at the ankle joint.	3	8	Theraband	Y	50 to 55% of 3RM	2 x week	52	The training load was increased every 2 weeks to coincide, as closely as possible, with 75% of the 3 RM.	Load	Ankle plantar flexion	plantar flexion
Smith et al [61]	Ankle dorsi flexion		3	10	n/a	n/a	n/a	3 x week	6	Increased sets then resistance of band.	Volume then Load	Ankle dorsi flexion	dorsi flexion
Smith et al [61]	Ankle eversion		3	10	n/a	n/a	n/a	3 x week	6	The progression of this protocol provided increasingly resistive exercise as participants changed either the number of sets or the resistance provided.	Volume or Load	Ankle eversion	Eversion
Smith et al [61]	Ankle inversion		3	10	n/a	n/a	n/a	3 x week	6	The progression of this protocol provided increasingly resistive exercise as participants changed either the number of sets or the resistance provided.	Volume or Load	Ankle inversion	Inversion
Smith et al [61]	Ankle plantar flexion		3	10	n/a	n/a	n/a	3 x week	6	The progression of this protocol provided increasingly resistive exercise as participants changed either the number of sets or the resistance provided.	Volume or Load	Ankle plantar flexion	plantar flexion
Spink et al [62]	Toe plantar flexion strength	Place heel on plate of ArchxerciserTM. Place toes over spring loaded toebar. Retract bar/band with toes.	3	10	n/a	n/a	n/a	3 x week	26	Increase distance bar is retracted.	Alternative	Dexterity	Flexion
Spink et al [62]	Ankle dorsi flexion strength	Sitting, hip and ankle at 90 degrees. Dorsiflex both feet to end range of motion and hold.	3	10	n/a	n/a	n/a	3 x week	26	Increase repetitions up to maximum of 10.	Volume	Ankle dorsi flexion	dorsi flexion
Spink et al [62]	Ankle plantar flexion strength	From standing, rise up onto toes of both feet and then lower back down. Standing stretch leaning against	3	10 to 15	n/a	n/a	n/a	3 x week	26	Increase repetitions up to maximum of 50.	Volume	Ankle plantar flexion	plantar flexion
Spink et al [62]	Ankle eversion strength	Sitting, hip and ankle at 90 degrees. Evert foot against resistive exercise band anchored by chair leg.	3	10	Theraband	n/a	n/a	3 x week	26	Increase resistance strength of resistive exercise band.	Load	Ankle eversion	Eversion
Spink et al [62]	Ankle inversion strength	Sitting, hip and ankle at 90 degrees. Invert foot against resistive exercise band anchored by chair leg.	3	10	Theraband	n/a	n/a	3 x week	26	Increase resistance strength of resistive exercise band.	Load	Ankle inversion	Inversion
Spink et al [62]	Ankle range of motion	Sitting with knee extended. Rotate foot in clockwise direction and then anti-clockwise.	1	10	n/a	n/a	n/a	3 x week	26	All participants ... were instructed to increase the number of repetitions or resistance at a self paced rate based on their ability to perform the exercise with no pain during the movement and no muscle soreness the next day.	Volume or Load	Dexterity	Multiple
Spink et al [62]	Toe plantar flexion strength	Pick up 25mm diameter stones and place in box.	2	10	n/a	n/a	n/a	3 x week	26	All participants ... were instructed to increase the number of repetitions or resistance at a self paced rate based on their ability to perform the exercise with no pain during the movement and no muscle soreness the next day.	Volume or Load	Dexterity	Flexion
Suciu et al [83]	Eccentric contractions of the anterior muscle group		n/a	n/a	n/a	n/a	n/a	3 x week	6		Not reported	Ankle dorsi flexion	dorsi flexion
Suciu et al [83]	Peroneal longus		n/a	n/a	n/a	n/a	n/a	3 x week	6		Not reported	Ankle eversion	Eversion
Suciu et al [83]	Concentric contrcations of the posterior muscle group		n/a	n/a	n/a	n/a	n/a	3 x week	6		Not reported	Ankle plantar flexion	plantar flexion
Suciu et al [83]	Posterior muscle group		n/a	n/a	n/a	n/a	n/a	3 x week	6		Not reported	Ankle plantar flexion	plantar flexion
Suciu et al [83]	Eccentric contractions of the intrinsic muscle group		n/a	n/a	n/a	n/a	n/a	3 x week	6		Not reported	Plantar intrinsics	Static
Sulowska-Daszyk et al [84]	Vele's forward lean	The Vele’s Forward Lean was based on the maximal forward lean from the standing position. The exercise was performed with the feet shoulder-width apart, with arms alongside the body, keeping heels on the ground and the body in alignment. During this exercise, the short foot position was maintained with the proper loading of the foot support points.	1	20	Bodyweight	n/a	Bodyweight	Daily	6		Not reported	Plantar intrinsics	Static
Sulowska-Daszyk et al [84]	Short foot exercise	The participants were instructed to shorten the foot in the anteroposterior direction by bringing the heads of metatarsal bones towards the heel without toe flexion. Then, balanced loading of the three support points of the foot was performed: the heel and the heads of the 1st and the 5th metatarsals, maintaining shortened position.	1	30	n/a	n/a	n/a	Daily	6	Seated, standing, half squat.	Load	Plantar intrinsics	Arch lift
Sulowska-Daszyk et al [84]	Reverse Tandem Gait exercise	Walking backward in a straight line with the arms alongside the body and one foot directly behind the other. In the beginning, the metatarsus was loaded with an equal load on the 1st and the 5th metatarsals, and then the heel.	1	30	n/a	n/a	n/a	n/a			Not reported	Other	Multiple
Sulowska-Daszyk et al [84]	Stability disc	On the stability disc, several exercises were performed, such as maintaining a standing position on the stability disc in double-leg standing and in one-leg standing, alternate ascending on the heel and on the front foot, bearing in mind the proper load of heads of the 1st and the 5th metatarsal bones.	n/a	n/a	n/a	n/a	n/a	n/a			Not reported	Balance	Static
Taddei et al [63]	Toes and ankle flexion	Sitting posture, using a resistance band around the forefoot, perform ankle and toes flexion and return to the original position.	1	10	Theraband	n/a	n/a	n/a	8	1: 1x10 repetitions 2: 2x10 repetitions 3: 3x10 repetitions.	Volume	Other	Multiple
Taddei et al [63]	Forefoot ascend	Standing, ascend and descend on forefoot. Start standing, using both feet. Use a chair or table to keep balance.	1	10	n/a	n/a	n/a	n/a	8	1: 1x30 repetitions 2: 2x30 repetitions 3: 2x40 repetitions	Volume	Ankle plantar flexion	plantar flexion
Taddei et al [63]	Feet tapping	With the heel fixed, tap your foot as fast as possible. Starts seated on a chair, and do with both feet at the same time. After you learn, do the same tapping standing.	1	10	n/a	n/a	n/a	n/a	8	1: 1x30 repetitions 2: 2x30 repetitions 3: 2x40 repetitions	Volume	Other	plantar flexion
Taddei et al [63]	Foot abduction	Standing, using a resistance band around the forefoot, perform foot abduction and return to the original position.	2	10	Theraband	n/a	n/a	n/a	8	1: 2x10 repetitions 2: 4x10 repetitions 3: 6x10 repetitions.	Volume	Ankle eversion	Abduction
Taddei et al [63]	Toes abduction/adduction	Sitting position, with 90 degrees of knee and ankle flexion, adduct and abduct toes holding each position for 2 seconds.	1	10	n/a	n/a	n/a	n/a	8	1: Sitting 1x10 repetitions 2: Standing 1x10 repetitions 3: Single leg stance 1x10 repetitions.	Load	Dexterity	Multiple
Taddei et al [63]	Plantar arch raise	Sitting, raise the plantar arch in an arch shape. The heel and fingertips should not get off the ground.	1	10	n/a	n/a	n/a	n/a	8	1: Sitting 1x10 repetitions 2: Standing 1x10 repetitions 3: Single leg stance 1x10 repetitions.	Load	Plantar intrinsics	Arch lift
Taddei et al [63]	Short foot exercise	Sitting, with 90 degrees of knee and ankle flexion, approximate the head of the first metatarsal toward the heel without toe flexion, “shortening” the feet. The forefoot and heel should not get off the ground.	1	10	n/a	n/a	n/a	n/a	8	1: Sitting 1x10 repetitions 2: Standing 1x10 repetitions 3: Single leg stance 1x10 repetitions.	Load	Plantar intrinsics	Arch lift
Taddei et al [63]	Grab and hold squeeze ball	Grab and hold a squeeze ball with all the toes, raise it from the floor and place it back to it’s original position. Always keep the heel fixed on the ground.	1	5	n/a	n/a	n/a	n/a	8	1: Sitting posture 1x5 repetitions 2: Standing posture 2x5 repetitions 3: Standing posture 3x5 repetitions.	Load	Dexterity	Flexion
Taddei et al [63]	Invert/evert asymmetric	Sitting, with 90 degrees of knee and ankle flexion, perform asymmetrical foot inversion (lifting medial side) and eversion (lifting lateral side).	1	10	n/a	n/a	n/a	n/a	8	1: Sitting: 1x10 repetitions 2: Standing: 1x10 repetitions 3: Standing 1x20 repetitions maintaining each position for 2 seconds.	Load	Other	Multiple
Taddei et al [63]	Squeeze toes separators	Sitting position, with 90 degrees of knee and ankle flexion, adduct and abduct, squeeze the toes separators for one second always keeping the heel fixed on the ground.	1	10	Gel toe separator	n/a	n/a	n/a	8	Add one set.	Volume	Plantar intrinsics	Adduction
Taddei et al [63]	Squeeze ball with little toes	Grab and hold a squeeze ball with the metatarsophalangeal region and place it back to the starting position.	1	5	Ball	n/a	n/a	n/a	8	Increase ball hardness	Load	Plantar intrinsics	Flexion
Taddei et al [2]	Toes and ankle flexion	Sitting posture, using a resistance band around the forefoot, perform ankle and toes flexion and return to the original position.	1	10	Theraband	n/a	n/a	n/a	8	1: 1x10 repetitions 2: 2x10 repetitions 3: 3x10 repetitions.	Volume	Other	Multiple
Taddei et al [2]	Forefoot ascend	Standing, ascend and descend on forefoot. Start standing, using both feet. Use a chair or table to keep balance.	1	10	n/a	n/a	n/a	n/a	8	1: 1x30 repetitions 2: 2x30 repetitions 3: 2x40 repetitions	Volume	Ankle plantar flexion	plantar flexion
Taddei et al [2]	Feet tapping	With the heel fixed, tap your foot as fast as possible. Starts seated on a chair, and do with both feet at the same time. After you learn, do the same tapping standing.	1	10	n/a	n/a	n/a	n/a	8	1: 1x30 repetitions 2: 2x30 repetitions 3: 2x40 repetitions	Volume	Other	plantar flexion
Taddei et al [2]	Foot abduction	Standing, using a resistance band around the forefoot, perform foot abduction and return to the original position.	2	10	Theraband	n/a	n/a	n/a	8	1: 2x10 repetitions 2: 4x10 repetitions 3: 6x10 repetitions.	Volume	Ankle eversion	Abduction
Taddei et al [2]	Toes abduction/adduction	Sitting position, with 90 degrees of knee and ankle flexion, adduct and abduct toes holding each position for 2 seconds.	1	10	n/a	n/a	n/a	n/a	8	1: Sitting 1x10 repetitions 2: Standing 1x10 repetitions 3: Single leg stance 1x10 repetitions.	Load	Dexterity	Multiple
Taddei et al [2]	Plantar arch raise	Sitting, raise the plantar arch in an arch shape. The heel and fingertips should not get off the ground.	1	10	n/a	n/a	n/a	n/a	8	1: Sitting 1x10 repetitions 2: Standing 1x10 repetitions 3: Single leg stance 1x10 repetitions.	Load	Plantar intrinsics	Arch lift
Taddei et al [2]	Short foot exercise	Sitting, with 90 degrees of knee and ankle flexion, approximate the head of the first metatarsal toward the heel without toe flexion, “shortening” the feet. The forefoot and heel should not get off the ground.	1	10	n/a	n/a	n/a	n/a	8	1: Sitting 1x10 repetitions 2: Standing 1x10 repetitions 3: Single leg stance 1x10 repetitions.	Load	Plantar intrinsics	Arch lift
Taddei et al [2]	Grab and hold squeeze ball	Grab and hold a squeeze ball with all the toes, raise it from the floor and place it back to it’s original position. Always keep the heel fixed on the ground.	1	5	n/a	n/a	n/a	n/a	8	1: Sitting posture 1x5 repetitions 2: Standing posture 2x5 repetitions 3: Standing posture 3x5 repetitions.	Load	Dexterity	Flexion
Taddei et al [2]	Invert/evert asymmetric	Sitting, with 90 degrees of knee and ankle flexion, perform asymmetrical foot inversion (lifting medial side) and eversion (lifting lateral side).	1	10	n/a	n/a	n/a	n/a	8	1: Sitting: 1x10 repetitions 2: Standing: 1x10 repetitions 3: Standing 1x20 repetitions maintaining each position for 2 seconds.	Load	Other	Multiple
Taddei et al [2]	Squeeze toes separators	Sitting position, with 90 degrees of knee and ankle flexion, adduct and abduct, squeeze the toes separators for one second always keeping the heel fixed on the ground.	1	10	Gel toe separator	n/a	n/a	n/a	8	Add one set.	Volume	Plantar intrinsics	Adduction
Taddei et al [2]	Squeeze ball with little toes	Grab and hold a squeeze ball with the metatarsophalangeal region and place it back to the starting position.	1	5	Ball	n/a	n/a	n/a	8	Increase ball hardness.	Load	Plantar intrinsics	Flexion
Treacy et al [91]	Heel raise	Patient to stand on toes, then lower self down till the feet are flat.	1	6 mins	Bodyweight	n/a	Bodyweight	3 x week	2	To increase the difficulty of the task the patient can perform the heel raises on the edge of a block or on one leg.	Load	Ankle plantar flexion	plantar flexion
Tsuyuguchi et al [85]	Rolling, grasping, and realeasing a golf ball		1	5 mins	n/a	n/a	n/a	3 x week	12		Not reported	Dexterity	Flexion
Tsuyuguchi et al [85]	Clenching the toes		3	10	n/a	n/a	n/a	3 x week	12		Not reported	Dexterity	Flexion
Tsuyuguchi et al [85]	Toes do not touch each other		3	10	n/a	n/a	n/a	3 x week	12		Not reported	Dexterity	Multiple
Tsuyuguchi et al [85]	Raising the great toe		3	10	n/a	n/a	n/a	3 x week	12		Not reported	Hallux	dorsi flexion
Tsuyuguchi et al [85]	Towel gathering exercise		3	1 m towel	n/a	n/a	n/a	3 x week	12		Not reported	Plantar intrinsics	Flexion
Unver et al [86]	Short foot exercise	Elevate the medial longitudinal arch, shorten the foot in the anterior–posterior line, and to approximate the first metatarsal head toward the heel without toe flexion. An elevated medial longitudinal arch position was maintained for 5 seconds in each repetition.	3	15	n/a	n/a	n/a	5 x week	6	Sitting, double leg stance, single leg stance.	Load	Plantar intrinsics	Arch lift
Van Reijen et al [64]	One-legged balance	Start position: stand on your left leg, with your knee and hips slightly bent. Your right leg is slightly bent and off the ground. Keep your arms relaxed at your sides.	2	1 min	n/a	n/a	n/a	Daily	8	Add one set per day.	Volume	Balance	Static
Van Reijen et al [64]	Toe walk		n/a	n/a	n/a	n/a	n/a	Daily	8	Add one set per day.	Volume	Ankle plantar flexion	plantar flexion
Van Reijen et al [64]	Rider position	Start position: stand up straight with your feet shoulder width apart. keep your arms relaxed at your sides. Active: Swing your right leg forward up to waist height. your knee is bent at a 90 degree angle and your upper leg is parallel to the ground. At the same time, swing your left arm forward. Try to remain relaxed and stable. Bring the right leg and left arm back to the starting position.	2	15	n/a	n/a	n/a	Daily	8	Add one set per day, flat ground, foam pad.	Volume	Balance	Multiple
Van Reijen et al [64]	One-legged knee bend	Start position: stand on your left leg, with your knee and hips slightly bent, your right leg is slightly bent and off the ground, keep your arms relaxed at your sides Active: make a knee bend with your left leg, Keep your heel on the floor, swing your right arm forward, straighten your left leg and lower your right arm.	2	15	n/a	n/a	n/a	Daily	8	Eyes closed then add foam padding, add one set per day.	Volume	Balance	Static
Van Reijen et al [64]	Push up from the bottom	Start position: standing upright, your heels lean over a raised edge, for example a step or stair step. Keep a comfortable distance between both feet with your toes pointing forward. Keep your arm relaxed at your sides. Active: Lower your heels as far down as you can. Come up on the balls of your feet, squeezing your toes as you do so. Then lower your heels back down as far as you can.	2	15	n/a	n/a	n/a	Daily	8	With support, without support, add one set per day.	Load then volume	Ankle plantar flexion	plantar flexion
Vioreanu et al [65]	Extension		1	10 mins	n/a	n/a	n/a	3 x day	12		Not reported	Ankle dorsi flexion	dorsi flexion
Vioreanu et al [65]	Eversion		1	10 mins	n/a	n/a	n/a	3 x day	12		Not reported	Ankle eversion	Eversion
Vioreanu et al [65]	Inversion		1	10 mins	n/a	n/a	n/a	3 x day	12		Not reported	Ankle inversion	Inversion
Vioreanu et al [65]	Flexion		1	10 mins	n/a	n/a	n/a	3 x day	12		Not reported	Ankle plantar flexion	plantar flexion
Vioreanu et al [65]	Circumduction		1	10 mins	n/a	n/a	n/a	3 x day	12		Not reported	Dexterity	Multiple
Wright et al [67]	Inversion	Participant is seated on the floor with their knee extended, and instructed to perform the movement at the ankle joint without allowing extraneous movement from other joints. The Theraband was doubled and attached to a table leg or hook on a wall.	3	10	Theraband	n/a	Red (Medium)	3 x week	4	Every 3 sessions, the subject progressed to the next Theraband color level (red → green → blue → black).	Load	Ankle inversion	Inversion	The training resistance was determined by calculating 70% of the resting length of the Theraband, then adding this distance to the resting length of the Theraband. Using this calculated distance, a mark was placed on the floor and participants had to stretch the Theraband to this standardised distance
Wright et al [67]	dorsi flexion	Participant is seated on the floor with their knee extended, and instructed to perform the movement at the ankle joint without allowing extraneous movement from other joints. The Theraband was doubled and attached to a table leg or hook on a wall.	3	10	Theraband	n/a	Red (Medium)	3 x week	4	Every 3 sessions, the subject progressed to the next Theraband color level (red → green → blue → black).	Load	Ankle dorsi flexion	dorsi flexion	The training resistance was determined by calculating 70% of the resting length of the Theraband, then adding this distance to the resting length of the Theraband. Using this calculated distance, a mark was placed on the floor and participants had to stretch the Theraband to this standardised distance
Wright et al [67]	Eversion	Participant is seated on the floor with their knee extended, and instructed to perform the movement at the ankle joint without allowing extraneous movement from other joints. The Theraband was doubled and attached to a table leg or hook on a wall.	3	10	Theraband	n/a	Red (Medium)	3 x week	4	Every 3 sessions, the subject progressed to the next Theraband color level (red → green → blue → black).	Load	Ankle eversion	Eversion	The training resistance was determined by calculating 70% of the resting length of the Theraband, then adding this distance to the resting length of the Theraband. Using this calculated distance, a mark was placed on the floor and participants had to stretch the Theraband to this standardised distance
Wright et al [67]	plantar flexion	Participant is seated on the floor with their knee extended, and instructed to perform the movement at the ankle joint without allowing extraneous movement from other joints. The Theraband was doubled and attached to a table leg or hook on a wall.	3	10	Theraband	n/a	Red (Medium)	3 x week	4	Every 3 sessions, the subject progressed to the next Theraband color level (red → green → blue → black).	Load	Ankle plantar flexion	plantar flexion	The training resistance was determined by calculating 70% of the resting length of the Theraband, then adding this distance to the resting length of the Theraband. Using this calculated distance, a mark was placed on the floor and participants had to stretch the Theraband to this standardised distance
Wright and Linens [66]	Contractions against resistance tubing in each of 4 ankle directions		1	30	Elastic tubing	n/a	n/a	3 x week	4	Increase set by one then increase resistance.	Volume then Load	Other	Multiple
Yildiz et al [93]	Tibialis posterior muscle isometric strengthening	The foot is supported on other knee in sitting position. Turn the plantar of the foot towards to the face as if something is stuck under the feet. Count to 5 while giving force to the opposite movement and release.	3	10	n/a	n/a	n/a	Daily	6		Not reported	Ankle inversion	Inversion
Yildiz et al [93]	Heel raise	In standing position (hold on to an item if needed) raise both heels slowly until standing on tip toes. Stay 5 3 s, then slowly turn back the heel to the floor.	3	10	n/a	n/a	n/a	Daily	6		Not reported	Ankle plantar flexion	plantar flexion
Yildiz et al [93]	Short foot exercise	Sit in a chair while the foot resting in subtalar neutral position on the floor. Try to raise the medial arch keeping toes flat on the ground. Hold the position 15 seconds.	3	10	n/a	n/a	n/a	Daily	6		Not reported	Plantar intrinsics	Arch lift
Yildiz et al [93]	Towel curl exercise	Sit with the foot flat on the floor on a towel. Keeping the heel still, try to pull the towel with toes.	3	10	n/a	n/a	n/a	Daily	6		Not reported	Plantar intrinsics	Flexion
Yıldırım Șahan et al [68]	Short foot	The subject sat on a chair with the knee and ankle joints positioned at angles of approximately 90 deg. The subject was instructed to pull the head of the first metatarsal bone toward the heel without bending the toes.	1	30 mins	n/a	n/a	n/a	3 x week	4		Not reported	Plantar intrinsics	Arch lift
Zhang et al [69]	Eccentric exercises	They were instructed to stand with straight legs on a small step, lift up on the toes, hereafter put the weight on the injured leg and slowly lower the heel as far as possible until they felt a maximal stretch of the calf muscles and/or the Achilles tendon.	2 to 3	15	Weighted bag	n/a	n/a	3 x week	8	If pain decreased they should increase the load on the Achilles tendons by wearing a rug sack and increasing the weight of the rug sack by adding weights (5 kg each).	Load	Ankle plantar flexion	plantar flexion
Zhang et al [69]	Eccentric exercises with a flexed knee	They were instructed to stand with straight legs on a small step, lift up on the toes, hereafter put the weight on the injured leg and slowly lower the heel as far as possible until they felt a maximal stretch of the calf muscles and/or the Achilles tendon.	2 to 3	15	Weighted bag	n/a	n/a	3 x week	8	If pain decreased they should increase the load on the Achilles tendons by wearing a rug sack and increasing the weight of the rug sack by adding weights (5 kg each).	Load	Ankle plantar flexion	plantar flexion
