# Supplementary material for: Muscle Strengthening Exercises for the Foot and Ankle: A Scoping Review Exploring Adherence to Best Practice for Optimizing Musculoskeletal Health
Source: J Foot Ankle Res. 2025 Apr 3;18(2):e70040. doi: 10.1002/jfa2.70040 (PMC11967365; doi:10.1002/jfa2.70040)
Supplement: Supplementary file 3 — Supporting Information S3 [file JFA2-18-e70040-s002.xlsx]

## Sheet: Sheet1
	Detailed description of the type of exercise equipment (eg, weights, exercise equipment such as machines, treadmill, bicycle ergometer, etc)	Detailed description of the qualifications, teaching/supervising expertise, and/or training undertaken by the exercise instructor	Describe whether exercises are performed individually or in a group	Describe whether exercises are supervised or unsupervised and how they are deliveredvision	Detailed description of how adherence to exercise is measured and reported	Detailed description of motivation strategies	Detailed description of the decision rule(s) for determining exercise progression	Detailed description of how the exercise programme was progressed	Detailed description of each exercise to enable replication (eg, photographs, illustrations, video, etc)	Detailed description of any home programme component (eg, other exercises, stretching, etc)	Describe whether there are any non-exercise components (eg, education, cognitive–behavioural therapy, massage, etc)	Describe the type and number of adverse events that occurred during exercise	Describe the setting in which the exercises are performed	Detailed description of the exercise intervention including, but not limited to, number of exercise repetitions/sets/sessions, session duration, intervention/ programme duration, etc	Describe whether the exercises are generic (one size fits all) or tailored to the individual	Detailed description of how exercises are tailored to the individual	Describe the decision rule for determining the starting level at which people commence an exercise programme (such as beginner, intermediate, advanced, etc)	Describe how adherence or fidelity to the exercise intervention is assessed/measured	Describe the extent to which the intervention was delivered as planned
	1	2	3	4	5	6	7a	7b	8	9	10	11	12	13	14a	14b	15	16a	16b	Total criterion per study (max. of 16)
Abdalbary [18]				x					x					x						5
Amaha et al. [70]				x										x						10
Bae and Cho [97]	x	x		x			x	x					x	x				x	x	2
Bagherian et al [19]				x					x				x	x						6
Bassett and Prapavessis [20]	x			x	x		x	x		x			x		x	x				2
Bleakley et al [21]	x				x				x					x						6
Çil et al [100]							x	x						x						4
Docherty et al [71]	x			x			x	x	x					x						7
Dogra and Rangan [22]									x					x						6
Feltner et al [72]	x												x	x						4
Franettovich Smith et al [23]	x	x	x	x	x				x	x			x	x				x	x	5
Franettovich Smith et al [87]	x	x	x	x	x				x			x	x	x	x	x	x	x	x	2
Gatz et al [24]	x				x				x				x	x						4
Gras et al [25]	x	x												x	x	x		x	x	6
Habets et al [88]	x						x	x	x	x	x			x						5
Hale et al [26]	x			x	x		x	x		x			x	x				x	x	4
Hall et al [27]	x						x	x	x					x						15
Han et al [28]	x								x				x	x						4
Hartmann et al [29]	x	x	x	x	x				x	x	x		x	x				x	x	9
Hashimoto and Sakuraba [73]									x					x						5
Heide et al [30]	x				x		x	x	x					x						9
Houck et al [31]				x	x		x	x	x					x						7
Hultman et al [94]		x				x	x	x						x						9
Jonsson et al [74]	x			x		x	x	x	x				x	x						11
Jung et al [32]	x		x	x	x		x	x	x				x	x				x	x	2
Kalaycioglu et al [33]	x	x		x			x	x	x					x						8
Kaminski [34]	x		x	x			x	x	x				x	x	x	x		x	x	4
Kamonseki et al [35]	x	x	x	x	x		x	x	x				x	x	x	x		x	x	7
Kim and Heo [36]	x	x					x	x					x	x				x	x	12
Kim and Lee [95]	x						x	x	x					x						12
Kim et al [75]	x			x			x	x	x				x	x				x	x	5
Kim et al [98]	x			x					x				x	x	x	x		x	x	7
Kısacık et al [37]	x		x	x			x	x	x				x	x						5
Kosik et al [38]	x	x					x	x						x						6
Külünkoğlu et al [39]													x	x						3
Lai et al [89]	x	x					x	x					x	x						11
Lee and Choi [40]							x	x	x					x						7
Lee et al [41]							x	x	x					x						8
Lehtonen et al [42]									x	x	x	x	x	x						3
Liu-Ambrose et al [43]	x	x	x	x	x		x	x				x	x	x	x	x				1
Lynn et al [44]	x						x	x	x					x						7
Ma et al [45]							x	x	x					x						6
Mahmoud [76]	x			x			x	x	x	x			x	x						4
Mansur et al [46]	x			x			x	x	x				x	x						4
Masood et al [47]	x		x		x		x	x		x			x	x	x	x				2
Matsumoto et al [77]				x			x	x	x					x						3
Mazloum and Sahebozamanir [48]	x			x			x	x	x					x						6
Mickle et al [49]	x	x	x	x	x		x	x	x		x	x		x	x	x				8
Mølgaard et al [50]	x	x		x			x	x		x			x	x	x	x				5
Moon and Jung [51]	x	x	x	x	x				x	x			x	x						5
Mulligan and Cook [78]	x		x	x	x		x	x	x				x	x						10
Nilsson et al [52]	x			x	x		x	x		x										6
Nunes et al [79]	x	x			x		x	x	x				x	x	x	x	x			7
Okamura et al [53]	x			x					x				x	x				x	x	3
Öztürk and Çeli̇k [54]	x								x											3
Pabón-Carrasco et al [55]				x			x	x	x				x	x						2
Petersen et al [56]									x	x			x	x				x	x	3
Plaza-Manzano et al [57]		x		x			x	x						x						11
Powers et al [80]	x								x											4
Ramachandra et al [58]	x			x	x		x	x	x				x	x						6
Rathleff et al [3]	x	x	x	x	x	x	x	x	x			x		x	x	x	x	x	x	5
Ribeiro et al [96]	x	x		x			x	x					x	x	x	x				5
Riel et al [90]	x	x	x	x	x	x	x	x	x			x	x	x	x	x	x	x	x	3
Riel et al [92]	x	x	x	x	x	x	x	x	x	x	x	x	x	x	x	x	x	x	x	4
Robinson et al [102]									x					x						4
Roller et al [59]	x		x	x			x	x	x				x	x			x			8
Rowlands and Plumb [99]	x				x									x						2
Schoenfelder [81]	x						x	x	x	x				x						6
Schoenfelder and Rubenstein [60]	x	x		x			x	x	x				x	x			x			4
Senécal and Richer [101]	x			x			x	x						x	x	x				5
Simoneau et al [82]	x						x	x	x	x	x			x						8
Smith et al [61]	x			x			x	x						x						6
Spink et al [62]	x				x		x	x	x				x	x	x	x				5
Suciu et al [83]													x							9
Sulowska-Daszyk et al [84]	x			x			x	x	x					x				x	x	4
Taddei et al [63]	x		x	x	x	x	x	x	x	x	x		x	x	x	x				7
Taddei et al [2]	x		x	x	x	x	x	x	x	x	x		x	x	x	x				3
Treacy et al [91]			x	x			x	x	x				x	x						3
Tsuyuguchi et al [85]	x									x			x	x						2
Unver et al [86]							x	x	x					x						8
Van Reijen et al [64]	x						x	x						x						2
Vioreanu et al [65]		x		x									x	x						7
Wright et al [67]	x			x			x	x	x				x	x						3
Wright and Linens [66]	x			x			x	x	x				x	x						6
Yildiz et al [93]	x	x							x					x						12
Yıldırım Șahan et al [68]									x					x						12
Zhang et al [69]									x					x						13
Total studies (max. 87)	63	24	19	48	26	7	58	58	62	18	8	7	47	82	19	19	7	18	18
